# Supplementary material for: Fibroblastic reticular cells in lymph node potentiate white adipose tissue beiging through neuro-immune crosstalk in male mice
Source: Nat Commun. 2023 Mar 3;14:1213. doi: 10.1038/s41467-023-36737-0 (PMC9984541; doi:10.1038/s41467-023-36737-0)
Supplement: Supplementary file 3 — Supplementary Data 1 [file 41467_2023_36737_MOESM3_ESM.xlsx]

## Sheet: Data 1
		Sequences of shRNAs used in this study
		β1-AR	5’-GCTCTGGACTTCGGTAGATCTCGAGATCTACCGAAGTCCAGAGC-3’
		β2-AR	5’-CAAATGACTCGCCACTGTAATCTCGAGATTACAGTGGCGAGTCATTTG-3’
		Scramble	5’-CAACAAGATGAAGAGCACCAACTCGAGTTGGTGCTCTTCATCTTGTTG-3’
		Primer sequences for real-time PCR analysis
		Target gene	Forward sequence (5’-3’)	Reverse sequence (5’-3’)
		Cidea	TGCTCTTCTGTATCGCCCAGT	GCCGTGTTAAGGAATCTGCTG
		Cox8b	GAACCATGAAGCCAACGACT	GCGAAGTTCACAGTGGTTCC
		IL-4	GGTCTCAACCCCCAGCTAGT	GCCGATGATCTCTCTCAAGTGAT
		IL-5	CTCTGTTGACAAGCAATGAGACG	TCTTCAGTATGTCTAGCCCCTG
		IL-13	CCTGGCTCTTGCTTGCCTT	GGTCTTGTGTGATGTTGCTCA
		Pgc-1α	AACCACACCCACAGGATCAGA	TCTTCGCTTTATTGCTCCATGA
		Tbx1	GGCAGGCAGACGAATGTTC	TTGTCATCTACGGGCACAAAG
		Tmem26	ACCCTGTCATCCCACAGAG	GTTTGGTGGAGTCCTAAGGTC
		Cd137/ Tnfrsf9	CGTGCAGAACTCCTGTGATAAC	GTCCACCTATGCTGGAGAAGG
		Ucp1	ACTGCCACACCTCCAGTCATT	CTTTGCCTCACTCAGGATTGG
		36B4	GCTCCAAGCAGATGCAGCA	CCGGATGTGAGGCAGCAG
		IL-33	TGAGACTCCGTTCTGGCCTC	CTCTTCATGCTTGGTACCCGAT
