# Supplementary material for: Fibroblastic reticular cells in lymph node potentiate white adipose tissue beiging through neuro-immune crosstalk in male mice
Source: Nat Commun. 2023 Mar 3;14:1213. doi: 10.1038/s41467-023-36737-0 (PMC9984541; doi:10.1038/s41467-023-36737-0)
Supplement: Supplementary file 5 — Source Data [file 41467_2023_36737_MOESM5_ESM.xlsx]

## Sheet: Figure 1b
Figure 1b	Relative Ucp1 mRNA level in different regions of scWAT
	Dorsolumbar_30C	Inguinal_30C	Gluteal_30C	Dorsolumbar_6C	Inguinal_6C	Gluteal_6C
	0.758974	0.529139	6.66006	1231.45	8116.04	318.112
	1.01503	0.421746	10.4314	3705.29	8378.52	321.385
	0.33763	12.2162	3.82547	2266.21	6904.13	315.955
	0.620578	1.93005	8.15331	2474.31	5984.27	417.385
	2.26778	7.12984	4.67415	3103.14	5954.81	375.224

## Sheet: Figure 1c
Figure 1c	Ucp1 protein level in different regions of scWAT
	Ucp1 (short exposure)
	(MW: 32kDa)
	Ucp1 (long exposure)
	Hsp90
	(MW: 90kDa)

## Sheet: Figure 1f
Figure 1f	Quantification of the average surface temperature in the posterior subcutaneous and interscapular regions
	scWAT					BAT
	Sham_30C	Inguinal lymphadenectomy_30°C	Sham_6°C	Inguinal lymphadenectomy_6°C		Sham_30C	Inguinal lymphadenectomy_30°C	Sham_6°C	Inguinal lymphadenectomy_6°C
	33.55	33.45	21.25	21.2		34.4	35.7	25.2	23.3
	35.55	34.95	25.75	20.2		36.1	37	24.9	22.5
	34.75	36.65	24.95	18.35		35.5	36.2	24.5	24.9
	33.5	34.3	22.85	20.3		34.4	35.1	23.5	25.5

## Sheet: Figure 1g
Figure 1g	The mRNA level of thermogenic genes
	UCP1				Pgc1a				Cidea				Cox8b
	Sham_30°C	Inguinal lymphadenectomy_30°C	Sham_6°C	Inguinal lymphadenectomy_6°C	Sham_30°C	Inguinal lymphadenectomy_30°C	Sham_6°C	Inguinal lymphadenectomy_6°C	Sham_30°C	Inguinal lymphadenectomy_30°C	Sham_6°C	Inguinal lymphadenectomy_6°C	Sham_30°C	Inguinal lymphadenectomy_30°C	Sham_6°C	Inguinal lymphadenectomy_6°C
	0.982852	0.298565	4033.27	433.15	0.821188	0.570302	3.69114	5.86704	0.411604	0.152627	12.2242	12.4433	0.307417	0.467075	14.2674	9.2659
	1.18664	0.200434	2033.07	1318.72	0.872719	0.844349	10.5313	7.87439	1.85434	0.414334	26.0743	8.85581	1.50898	0.582716	14.4311	10.3099
	0.943297	0.040353	2883.71	504.808	0.835617	0.671751	12.9214	2.88505	0.507934	0.063299	18.1525	8.13155	0.705933	0.185728	14.881	13.775
	1.15069	0.038499	1968.93	1770.7	0.878037	0.733031	10.2172	3.43901	0.711371	0.499927	31.765	10.7577	1.04492	0.635717	21.0613	13.678
	0.73652	2.31378	5679.91	1020.63	1.59244	0.619865	12.2316	3.00743	1.51475	0.406865	19.3684	10.7731	1.43276	0.70937	22.1434	8.38976

## Sheet: Figure 1h
Figure 1h	Ucp1 protein expression of scWAT in sham-operated and iLNX mice
									Relative UCP1 expression
	UCP-1
	(MW: 32kDa)								Sham_30C	Inguinal lymphadenectomy_30C	Sham_6C	Inguinal lymphadenectomy_6C
									Undetectable	Undetectable	1.3559	0.535286
									Undetectable	Undetectable	2.39997	0.701646
									Undetectable	Undetectable	1.52367	0.264859
	HSP90
	(MW: 90kDa)

## Sheet: Figure 1j
Figure 1j	Basal oxygen consumption rate (OCR) in the explants of scWAT
		Sham_30°C	Inguinal lymphadenectomy_30°C	Sham_6°C	Inguinal lymphadenectomy_6°C
		182.93	87.6735	204.543	177.306
		201.84	226.066	263.723	212.534
		169.78	137.598	242.867	156.089
		131.37	154.428	230.753	162.515
		100.67	101.029	303.711	60.3993

## Sheet: Figure 2a
Figure 2a	The mRNA expression of type 2 cytokines
	IL-5
	Sham_30C	Inguinal lymphadenectomy_30C	Sham_6C	Inguinal lymphadenectomy_6C
	Undetectable	Undetectable	0.744354	0.049344
			1.38971	0.144004
			1.5138	0.290382
			0.510929	0.381808
			0.841206	0.675299
	IL-13
	Sham_30C	Inguinal lymphadenectomy_30C	Sham_6C	Inguinal lymphadenectomy_6C
	0.669667	0.946692	1.50128	0.66467
	1.03129	1.09511	3.42752	0.738913
	0.910894	0.470544	1.8361	0.520255
	1.1686	0.531312	1.06581	0.688093
	1.21955	0.829206	2.04095	0.807805
	IL-4
	Sham_30C	Inguinal lymphadenectomy_30C	Sham_6C	Inguinal lymphadenectomy_6C
	1.29639	1.54022	1.9941	1.15127
	1.6883	0.733143	3.61655	0.416576
	0.411064	1.14247	1.90199	0.406099
	1.18454	1.47936	2.00081	0.66241
	0.938337	1.6885	5.34149	0.542885

## Sheet: Figure 2b
Figure 2b	The absolute number of ILC2s in entire scWAT
		Sham_30°C	Inguinal lymphadenectomy_30°C	Sham_6°C	Inguinal lymphadenectomy_6°C
		0.364706	0.34	0.15	0.4125
		0.175	0.171429	0.157143	0.133333
		0.211111	0.155556	0.266667	0.316667
		0.210526	0.37	0.353846	0.283333
		0.153846	0.357895	0.26	0.246154
				0.309091
				0.127273

## Sheet: Figure 2c
Figure 2c	Quantification of the percentage of IL-5-positive cells in activated ILC2s from scWAT
		Sham_30°C	Inguinal lymphadenectomy_30°C	Sham_6°C	Inguinal lymphadenectomy_6°C
		3.03	3.81	16.1	10.8
		2.97	2.21	16.7	11.9
		3.23	0.93	11.8	9.21
		3.3	0.88	15.8	6.52
		1.83	2.9	24.2	7.89

## Sheet: Figure 2d
Figure 2d	Quantification of the percentage of IL-13-positive cells in activated ILC2s from scWAT
		Sham_30°C	Inguinal lymphadenectomy_30°C	Sham_6°C	Inguinal lymphadenectomy_6°C
		2.97	5.06	16.1	10.2
		5.34	5.34	23.9	8.16
		5.5	3.21	17.6	4.62
		4.29	4.84	18.4	7.14
		5.75	4.55	20.2	11.3

[truncated: 122 more sheets: Figure 2e, Figure 2f, Figure 2g, Figure 2h, Figure 2i, Figure 3a, Figure 3b, Figure 3c, Figure 3d, Figure 3g, Figure 3h, Figure 3i, Figure 3j, Figure 3k, Figure 3l, Figure 3m, Figure 3n, Figure 4b, Figure 4c, Figure 4d …]
